# Supplementary material for: Is There a Link between Vomeronasalitis and Aggression in Stable Social Groups of Female Pigs?
Source: Animals (Basel). 2022 Jan 26;12(3):303. doi: 10.3390/ani12030303 (PMC8833485; doi:10.3390/ani12030303)
Supplement: Supplementary file 1 [file animals-12-00303-s001.zip]

Archive with 1 entries (1 files):
- animals-1554272-supplementary.xlsx
