# Supplementary material for: Is There a Link between Vomeronasalitis and Aggression in Stable Social Groups of Female Pigs?
Source: Animals (Basel). 2022 Jan 26;12(3):303. doi: 10.3390/ani12030303 (PMC8833485; doi:10.3390/ani12030303)
Supplement: Supplementary file 1 [file animals-12-00303-s001.zip › animals-1554272-supplementary.xlsx]

## Sheet: Feuil1
ID_number	Sex	WQ1_Score_lesions	WQ2_Score_lesions	WQ3_Score_lesions	Global_lesions_score	mean_global_lesions	VNSE bilateral alteration	VNSE bilateral moderate alteration	VNSE score right+left)
2	f	0	0	0	0	2.66667	1	0	2
3	f	0	0	0	0	3.33333	0	0	2
4	f	0	1	0	1	3	1	0	3
5	f	0	0	0	0	1.33333	1	0	3
6	f	1	0	0	1	5.33333	1	1	4
7	f	0	0	0	0	1.66667	0	0	1
8	f	0	0	0	0	4.66667	1	0	2
9	f	0	0	0	0	1	1	0	2
10	f	1	0	0	1	3.66667	1	0	2
11	f	0	0	1	1	4.66667	1	1	4
12	f	0	0	0	0	4.66667	1	1	4
13	f	0	0	0	0	3.33333	0	0	1
14	f	0	0	0	0	4	1	1	4
15	f	0	0	0	0	1.66667	1	0	2
16	f	1	0	0	1	9.33333	1	1	4
17	f	0	0	0	0	2.66667	0	0	1
18	f	0	0	0	0	1.66667	1	0	3
19	f	0	0	0	0	3.33333	0	0	1
1	f	1	0	1	1	10.3	1	1	4
2	f	0	0	0	0	4	1	0	2
3	f	0	0	0	0	4.3	0	0	1
4	f	0	0	0	0	1.7	0	0	1
5	f	1	2	1	1	11.7	1	1	4
6	f	0	0	0	0	1.6	0	0	1
7	f	1	1	0	1	10.3	1	1	4
8	f	0	0	0	0	2.7	1	0	3
9	f	0	1	0	1	7.7	1	1	4
10	f	0	0	0	0	4.3	0	0	2
11	f	0	0	0	0	2.7	0	0	1
12	f	1	1	0	1	10.3	1	1	4
13	f	0	0	0	0	3.7	0	0	1
14	f	0	0	0	0	3.3	1	0	3
15	f	0	0	0	0	2	0	0	1
16	f	1	0	0	1	7.7	0	0	1
17	f	0	0	0	0	3	1	0	2
18	f	0	0	0	0	3.3	1	0	3
19	f	0	1	0	1	4.7	1	1	4
20	f	1	0	0	1	6	1	1	4
